# Supplementary material for: Ethanolic Fenugreek Extract: Its Molecular Mechanisms against Skin Aging and the Enhanced Functions by Nanoencapsulation
Source: Pharmaceuticals (Basel). 2022 Feb 20;15(2):254. doi: 10.3390/ph15020254 (PMC8879298; doi:10.3390/ph15020254)
Supplement: Supplementary file 1 [file pharmaceuticals-15-00254-s001.zip]

Archive with 1 entries (1 files):
- pharmaceuticals-1522614-supplementary.pdf
